# Supplementary material for: Study on the Efficacy and Pharmacological Mechanism of Innate Immune STING Pathway Regulators in the Treatment of Ischemic Brain Injury
Source: Pharmaceuticals (Basel). 2025 Nov 21;18(12):1775. doi: 10.3390/ph18121775 (PMC12735853; doi:10.3390/ph18121775)
Supplement: Supplementary file 1 [file pharmaceuticals-18-01775-s001.zip]

Archive with 1 entries (1 files):
- pharmaceuticals-3970637-supplementary.pdf
